# Supplementary material for: Natural enemies of herbivores maintain their biological control potential under short‐term exposure to future CO2, temperature, and precipitation patterns
Source: Ecol Evol. 2021 Mar 16;11(9):4182–92. doi: 10.1002/ece3.7314 (PMC8093683; doi:10.1002/ece3.7314)
Supplement: Supplementary file 4 — Data S1 [file ECE3-11-4182-s002.xlsx]

## Sheet: 1A. Spider survival
	Cycler	CO2channel	Treatment	Survival rate*100 (%)
1	C2	Channel1	Current	0
2	C2	Channel1	Current	1
3	C2	Channel3	Current	1
4	C2	Channel3	Current	1
5	C4	Channel1	Current	1
6	C4	Channel1	Current	1
7	C4	Channel3	Current	1
8	C4	Channel3	Current	1
9	C7	Channel1	Current	1
10	C7	Channel1	Current	1
11	C7	Channel3	Current	1
12	C7	Channel3	Current	1
13	C10	Channel1	Current	1
14	C10	Channel1	Current	1
15	C10	Channel3	Current	1
16	C10	Channel3	Current	1
17	C12	Channel1	Current	1
18	C12	Channel1	Current	1
19	C12	Channel3	Current	1
20	C12	Channel3	Current	1
1	C1	Channel2	RCP8.5	0
2	C1	Channel2	RCP8.5	1
3	C1	Channel4	RCP8.5	1
4	C1	Channel4	RCP8.5	1
5	C3	Channel2	RCP8.5	1
6	C3	Channel2	RCP8.5	1
7	C3	Channel4	RCP8.5	1
8	C3	Channel4	RCP8.5	1
9	C5	Channel2	RCP8.5	1
10	C5	Channel2	RCP8.5	1
11	C5	Channel4	RCP8.5	1
12	C5	Channel4	RCP8.5	1
13	C7	Channel2	RCP8.5	1
14	C7	Channel2	RCP8.5	1
15	C7	Channel4	RCP8.5	1
16	C7	Channel4	RCP8.5	1
17	C9	Channel2	RCP8.5	1
18	C9	Channel2	RCP8.5	1
19	C9	Channel4	RCP8.5	1
20	C9	Channel4	RCP8.5	1
21	C11	Channel2	RCP8.5	1
22	C11	Channel2	RCP8.5	1
23	C11	Channel4	RCP8.5	1
24	C11	Channel4	RCP8.5	1

## Sheet: 1B. Spider-preys
Cycler	CO2channel	Treatment	Herbivore	Predation*100 (%)
c1	channel2	RCP8.5	Spodoptera	0
c1	channel4	RCP8.5	Spodoptera	0.2
c3	channel2	RCP8.5	Spodoptera	0.7
c3	channel2	RCP8.5	Spodoptera	1
c5	channel2	RCP8.5	Spodoptera	0.6
c9	channel2	RCP8.5	Spodoptera	0.9
c9	channel2	RCP8.5	Spodoptera	0.6
c11	channel4	RCP8.5	Spodoptera	0.7
c13	channel4	RCP8.5	Spodoptera	0.4
c13	channel2	RCP8.5	Spodoptera	0.7
c13	channel4	RCP8.5	Spodoptera	0.8
c2	channel1	Ambient	Spodoptera	0.7
c2	channel3	Ambient	Spodoptera	0.3
c4	channel1	Ambient	Spodoptera	0.4
c4	channel3	Ambient	Spodoptera	0.3
c7	channel1	Ambient	Spodoptera	0.2
c7	channel3	Ambient	Spodoptera	0.5
c10	channel1	Ambient	Spodoptera	0.4
c10	channel3	Ambient	Spodoptera	0.2
c12	channel3	Ambient	Spodoptera	0.3
c2	channel1	Ambient	Drosophila	0.6
c4	channel3	Ambient	Drosophila	0.6
c4	channel3	Ambient	Drosophila	0.6
c7	channel1	Ambient	Drosophila	0.4
c7	channel3	Ambient	Drosophila	0.2
c10	channel1	Ambient	Drosophila	0.2
c10	channel3	Ambient	Drosophila	0.4
c12	channel1	Ambient	Drosophila	0.6
c12	channel3	Ambient	Drosophila	0.2
c12	channel1	Ambient	Drosophila	0.8
c1	channel2	RCP8.5	Drosophila	0.3
c3	channel4	RCP8.5	Drosophila	0.3
c3	channel4	RCP8.5	Drosophila	0.6
c5	channel4	RCP8.5	Drosophila	0.3
c5	channel2	RCP8.5	Drosophila	0.5
c5	channel4	RCP8.5	Drosophila	0.6
c9	channel4	RCP8.5	Drosophila	0.4
c9	channel4	RCP8.5	Drosophila	0.4
c11	channel2	RCP8.5	Drosophila	0.2
c11	channel2	RCP8.5	Drosophila	0.5
c11	channel4	RCP8.5	Drosophila	0.6
c13	channel2	RCP8.5	Drosophila	0.1

## Sheet: 1C. Ladybug survival
Treatment	Exp	Cycler	CO2channel	survival rate*100 (%)
Ambient	A	C2	channel1	1
Ambient	A	C2	channel1	1
Ambient	A	C2	channel3	1
Ambient	A	C2	channel3	0
Ambient	A	C4	channel1	0
Ambient	A	C4	channel1	1
Ambient	A	C4	channel3	0
Ambient	A	C4	channel3	1
Ambient	A	C7	channel3	1
Ambient	A	C10	channel1	1
Ambient	A	C10	channel1	1
Ambient	A	C10	channel3	1
Ambient	A	C10	channel3	0
Ambient	A	C12	channel1	1
Ambient	A	C12	channel1	0
Ambient	A	C12	channel3	1
Ambient	A	C12	channel3	1
RCP8.5	A	C1	channel2	1
RCP8.5	A	C1	channel2	1
RCP8.5	A	C1	channel4	1
RCP8.5	A	C1	channel4	1
RCP8.5	A	C3	channel2	1
RCP8.5	A	C3	channel2	0
RCP8.5	A	C3	channel4	1
RCP8.5	A	C3	channel4	0
RCP8.5	A	C5	channel4	1
RCP8.5	A	C9	channel2	1
RCP8.5	A	C9	channel2	1
RCP8.5	A	C9	channel4	1
RCP8.5	A	C9	channel4	1
RCP8.5	A	C11	channel2	1
RCP8.5	A	C11	channel2	1
RCP8.5	A	C11	channel4	0
RCP8.5	A	C11	channel4	1

## Sheet: 1D. Ladybug_prey
Rpadi							B. brassicae
Treatment	Exp	Cycler	CO2channel	Predation*100 (%)			Treatment	Exp	Cycler	CO2channel	Predation*100 (%)
Ambient	A	C2	channel1	1			Ambient	B	C2	channel1	1
Ambient	A	C2	channel1	0.966667			Ambient	B	C2	channel1	1
Ambient	A	C2	channel3	0.933333			Ambient	B	C2	channel3	0.866667
Ambient	A	C4	channel1	0.866667			Ambient	B	C4	channel1	0.966667
Ambient	A	C4	channel3	0.933333			Ambient	B	C4	channel1	1
Ambient	A	C7	channel3	0.766667			Ambient	B	C4	channel3	0.866667
Ambient	A	C10	channel1	0.966667			RCP8.5	B	C1	channel2	0.866667
Ambient	A	C12	channel1	0.866667			RCP8.5	B	C1	channel2	0.866667
Ambient	A	C12	channel3	0.966667			RCP8.5	B	C1	channel4	0.966667
RCP8.5	A	C1	channel2	1			RCP8.5	B	C1	channel4	1
RCP8.5	A	C1	channel2	1			RCP8.5	B	C3	channel2	0.966667
RCP8.5	A	C1	channel4	1			RCP8.5	B	C3	channel4	0.833333
RCP8.5	A	C1	channel4	0.966667			RCP8.5	B	C3	channel4	0.966667
RCP8.5	A	C3	channel2	0.833333
RCP8.5	A	C3	channel4	1
RCP8.5	A	C5	channel4	1
RCP8.5	A	C9	channel2	1
RCP8.5	A	C9	channel2	0.966667
RCP8.5	A	C9	channel4	0.966667
RCP8.5	A	C9	channel4	0.933333
RCP8.5	A	C11	channel2	0.866667
RCP8.5	A	C11	channel2	1
RCP8.5	A	C11	channel4	0.966667

## Sheet: 1E. Wasp survival
Rep	Treatment	Cycler	CO2channel	WaspNb	Alive	survival rate*100 (%)
1	Ambient	c2	channel3	10	10	1
2	Ambient	c4	channel3	10	10	1
3	Ambient	c7	channel3	11	10	0.909091
4	Ambient	c10	channel3	10	7	0.7
5	Ambient	c12	channel3	11	4	0.363636
39	RCP8.5	c1	channel2	10	9	0.9
40	RCP8.5	c3	channel2	10	10	1
41	RCP8.5	c5	channel2	10	10	1
42	RCP8.5	c9	channel2	11	9	0.818182
43	RCP8.5	c11	channel2	9	9	1
44	RCP8.5	c13	channel2	12	9	0.75

## Sheet: 1F. Wasp_prey
Rep	Treatment	Cycler	CO2channel	WaspNb	PredationNr	Predation*100 (%)
1	Ambient	c2	channel3	10	10	1
2	Ambient	c4	channel3	10	10	1
3	Ambient	c7	channel3	10	10	1
4	Ambient	c10	channel3	7	10	1
5	Ambient	c12	channel3	4	10	1
39	RCP8.5	c1	channel2	9	7	0.8
40	RCP8.5	c3	channel2	10	10	1
41	RCP8.5	c5	channel2	10	10	1
42	RCP8.5	c9	channel2	9	8	0.823529
43	RCP8.5	c11	channel2	9	9	1
44	RCP8.5	c13	channel2	9	9	1

## Sheet: 1G. EN01_survival
Nr	Cycle	channel	Temperature	Moisture	CO2	Tmt	EPN24hrs	EPN48hrs	EPNtotal	Survival (%)
1	c2	channel1	Ambient	actual	Ambient	Current	13.1587	87.6425	100.801	3.91719
5	c7	channel1	Ambient	actual	Ambient	Current	50.371	58.3913	108.762	4.22657
14	c3	channel2	RCP8.5	RCP8.5	RCP8.5	RCP8.5	0	56.161	56.161	2.18245
18	c9	channel2	RCP8.5	RCP8.5	RCP8.5	RCP8.5	0	54.5158	54.5158	2.11852
22	c13	channel2	RCP8.5	RCP8.5	RCP8.5	RCP8.5	0	15.0037	15.0037	0.583052

## Sheet: 1H. EN01_infection
Exp	Temperature	Moisture	CO2	Cycler	Channel	Infectivity (%)
M10	Ambient	actual	Ambient	c2	channel1	14.2857
M10	Ambient	actual	Ambient	c7	channel1	75
M2	Ambient	actual	Ambient	c2	channel1	60
M2	Ambient	actual	Ambient	c7	channel1	20
M4	Ambient	actual	Ambient	c2	channel1	57.1429
M4	Ambient	actual	Ambient	c7	channel1	62.5
M10	RCP8.5	RCP8.5	RCP8.5	c3	channel2	88.8889
M10	RCP8.5	RCP8.5	RCP8.5	c9	channel2	80
M10	RCP8.5	RCP8.5	RCP8.5	c13	channel2	71.4286
M2	RCP8.5	RCP8.5	RCP8.5	c3	channel2	12.5
M2	RCP8.5	RCP8.5	RCP8.5	c9	channel2	22.2222
M2	RCP8.5	RCP8.5	RCP8.5	c13	channel2	70
M4	RCP8.5	RCP8.5	RCP8.5	c3	channel2	88.8889
M4	RCP8.5	RCP8.5	RCP8.5	c9	channel2	66.6667
M4	RCP8.5	RCP8.5	RCP8.5	c13	channel2	60

## Sheet: 2A. infectivity rate
Exp	Treatment	Cycler	Channel	Strain	Infectivity*100 (%)	RelInfectivity
S6	Ambient	c2	channel1	xDE6	0.888889	1.95122
S6	Ambient	c7	channel1	xDE6	1	2.19512
S6	Ambient	c10	channel1	xDE6	0.5	1.09756
S6	Ambient	c12	channel1	xDE6	0.875	1.92073
S7	Ambient	c4	channel1	xDE6	1	1.66998
S7	Ambient	c7	channel1	xDE6	1	1.66998
S7	Ambient	c12	channel1	xDE6	1	1.66998
S6	RCP8.5	c1	channel2	xDE6	1	2.19512
S6	RCP8.5	c5	channel2	xDE6	1	2.19512
S6	RCP8.5	c9	channel2	xDE6	1	2.19512
S6	RCP8.5	c13	channel2	xDE6	1	2.19512
S7	RCP8.5	c3	channel2	xDE6	0.7	1.16899
S7	RCP8.5	c5	channel2	xDE6	1	1.66998
S7	RCP8.5	c9	channel2	xDE6	1	1.66998
S7	RCP8.5	c13	channel2	xDE6	0.9	1.50298
S4	Ambient	c2	channel1	EN01	1	1.03448
S4	Ambient	c7	channel1	EN01	0.9	0.931034
S4	Ambient	c10	channel1	EN01	1	1.03448
S5	Ambient	c4	channel1	EN01	0.2	0.439024
S5	Ambient	c7	channel1	EN01	0.5	1.09756
S5	Ambient	c10	channel1	EN01	0.666667	1.46341
S6	Ambient	c2	channel1	EN01	0.625	1.04374
S6	Ambient	c4	channel1	EN01	0.6	1.00199
S6	Ambient	c12	channel1	EN01	0.571429	0.954274
S7	Ambient	c2	channel1	EN01	0.5	1.07143
S7	Ambient	c4	channel1	EN01	0.3	0.642857
S7	Ambient	c10	channel1	EN01	0.6	1.28571
S4	RCP8.5	c1	channel2	EN01	1	1.03448
S4	RCP8.5	c5	channel2	EN01	0.888889	0.91954
S4	RCP8.5	c11	channel2	EN01	1	1.03448
S4	RCP8.5	c13	channel2	EN01	0.8	0.827586
S5	RCP8.5	c3	channel2	EN01	0.9	1.97561
S5	RCP8.5	c5	channel2	EN01	0.8	1.7561
S5	RCP8.5	c9	channel2	EN01	0.6	1.31707
S5	RCP8.5	c11	channel2	EN01	0.9	1.97561
S6	RCP8.5	c1	channel2	EN01	0.8	1.33598
S6	RCP8.5	c3	channel2	EN01	0.75	1.25249
S6	RCP8.5	c9	channel2	EN01	1	1.66998
S6	RCP8.5	c11	channel2	EN01	1	1.66998
S7	RCP8.5	c1	channel2	EN01	0.714286	1.53061
S7	RCP8.5	c3	channel2	EN01	0.428571	0.918367
S7	RCP8.5	c11	channel2	EN01	0.8	1.71429
S7	RCP8.5	c13	channel2	EN01	1	2.14286
S6	Ambient	c4	channel1	HU2	0.888889	1.48443
S6	Ambient	c7	channel1	HU2	0.666667	1.11332
S6	Ambient	c10	channel1	HU2	0.888889	1.48443
S7	Ambient	c2	channel1	HU2	0.9	1.92857
S7	Ambient	c7	channel1	HU2	0.9	1.92857
S7	Ambient	c10	channel1	HU2	0.9	1.92857
S7	Ambient	c12	channel1	HU2	0.9	1.92857
S6	RCP8.5	c3	channel2	HU2	1	1.66998
S6	RCP8.5	c5	channel2	HU2	0.75	1.25249
S6	RCP8.5	c11	channel2	HU2	1	1.66998
S6	RCP8.5	c13	channel2	HU2	0.875	1.46123
S7	RCP8.5	c1	channel2	HU2	0.7	1.5
S7	RCP8.5	c5	channel2	HU2	0.9	1.92857
S7	RCP8.5	c9	channel2	HU2	0.9	1.92857
S7	RCP8.5	c11	channel2	HU2	1	2.14286
S4	Ambient	c4	channel1	PT1	1	1.03448
S4	Ambient	c7	channel1	PT1	0.777778	0.804598
S4	Ambient	c10	channel1	PT1	0.7	0.724138
S4	Ambient	c12	channel1	PT1	0.666667	0.689655
S5	Ambient	c2	channel1	PT1	0.5	1.09756
S5	Ambient	c4	channel1	PT1	0.333333	0.731707
S5	Ambient	c12	channel1	PT1	0.555556	1.21951
S4	RCP8.5	c3	channel2	PT1	0.777778	0.804598
S4	RCP8.5	c5	channel2	PT1	0.875	0.905172
S4	RCP8.5	c9	channel2	PT1	0.8	0.827586
S4	RCP8.5	c11	channel2	PT1	0.9	0.931034
S5	RCP8.5	c1	channel2	PT1	0.333333	0.731707
S5	RCP8.5	c3	channel2	PT1	0.6	1.31707
S5	RCP8.5	c11	channel2	PT1	0.75	1.64634
S5	RCP8.5	c13	channel2	PT1	1	2.19512
S4	Ambient	c2	channel1	TT01	1	1.03448
S4	Ambient	c4	channel1	TT01	0.9	0.931034
S4	Ambient	c12	channel1	TT01	0.875	0.905172
S5	Ambient	c2	channel1	TT01	0.5	1.09756
S5	Ambient	c7	channel1	TT01	0.75	1.64634
S5	Ambient	c10	channel1	TT01	0.6	1.31707
S5	Ambient	c12	channel1	TT01	0.7	1.53659
S4	RCP8.5	c1	channel2	TT01	0.888889	0.91954
S4	RCP8.5	c3	channel2	TT01	0.7	0.724138
S4	RCP8.5	c9	channel2	TT01	1	1.03448
S4	RCP8.5	c13	channel2	TT01	1	1.03448
S5	RCP8.5	c1	channel2	TT01	0.8	1.7561
S5	RCP8.5	c5	channel2	TT01	0.9	1.97561
S5	RCP8.5	c9	channel2	TT01	0.888889	1.95122
S5	RCP8.5	c13	channel2	TT01	0.8	1.7561

## Sheet: 2.B-C progeny
Exp	Treatment	Cycler	Channel	Strain	Progeny_per_host	Total_progeny	ln(total_emergence)
S4	Ambient	c10	channel1	EN01	989.275	9892.75	9.19956
S4	Ambient	c2	channel1	EN01	731.336	7313.36	8.89746
S4	Ambient	c7	channel1	EN01	1510.84	13597.6	9.51765
S5	Ambient	c10	channel1	EN01	2147.48	14316.6	9.56917
S5	Ambient	c4	channel1	EN01	1577.17	3154.33	8.05653
S5	Ambient	c7	channel1	EN01	2192.77	10963.9	9.30236
S6	Ambient	c12	channel1	EN01	682.103	3897.73	8.26815
S6	Ambient	c2	channel1	EN01	637.455	3984.09	8.29007
S6	Ambient	c4	channel1	EN01	972.933	5837.6	8.67207
S7	Ambient	c10	channel1	EN01	2616.01	15696.1	9.66117
S7	Ambient	c2	channel1	EN01	1863.57	9317.84	9.13969
S7	Ambient	c4	channel1	EN01	2351.32	7053.96	8.86134
S6	Ambient	c10	channel1	HU2	558.394	4963.5	8.50987
S6	Ambient	c4	channel1	HU2	408.378	3630.02	8.19699
S6	Ambient	c7	channel1	HU2	361.635	2410.9	7.78775
S7	Ambient	c10	channel1	HU2	618.887	5569.98	8.62515
S7	Ambient	c12	channel1	HU2	1698.67	15288.1	9.63483
S7	Ambient	c2	channel1	HU2	342.556	3083	8.03366
S7	Ambient	c7	channel1	HU2	2016.44	18148	9.80632
S4	Ambient	c10	channel1	PT1	1216.18	8513.28	9.04938
S4	Ambient	c12	channel1	PT1	617.476	4116.5	8.32276
S4	Ambient	c4	channel1	PT1	969.568	9695.68	9.17944
S4	Ambient	c7	channel1	PT1	945.92	7357.16	8.90343
S5	Ambient	c12	channel1	PT1	2072.64	11514.7	9.35138
S5	Ambient	c4	channel1	PT1	2095.76	6985.87	8.85164
S4	Ambient	c12	channel1	TT01	1210.55	10592.3	9.26789
S4	Ambient	c2	channel1	TT01	1710.54	17105.4	9.74715
S4	Ambient	c4	channel1	TT01	713.819	6424.37	8.76785
S5	Ambient	c10	channel1	TT01	4055.93	24335.6	10.0997
S5	Ambient	c12	channel1	TT01	3976.99	27838.9	10.2342
S5	Ambient	c2	channel1	TT01	1602.37	8011.84	8.98868
S5	Ambient	c7	channel1	TT01	3531.34	26485	10.1843
S6	Ambient	c10	channel1	xDE6	456.364	2281.82	7.73273
S6	Ambient	c12	channel1	xDE6	458.151	4008.82	8.29625
S6	Ambient	c2	channel1	xDE6	1288.94	11457.3	9.34638
S6	Ambient	c7	channel1	xDE6	784.784	7847.84	8.96799
S7	Ambient	c12	channel1	xDE6	2359.57	23595.7	10.0688
S7	Ambient	c4	channel1	xDE6	1300.93	13009.3	9.47342
S7	Ambient	c7	channel1	xDE6	2147.17	21471.7	9.97449
S4	RCP8.5	c1	channel2	EN01	717.323	7173.23	8.87811
S4	RCP8.5	c11	channel2	EN01	721.264	7212.64	8.88359
S4	RCP8.5	c13	channel2	EN01	842.46	6739.68	8.81577
S4	RCP8.5	c5	channel2	EN01	482.813	4291.67	8.36443
S5	RCP8.5	c11	channel2	EN01	3749.25	33743.2	10.4265
S5	RCP8.5	c3	channel2	EN01	1503.46	13531.2	9.51275
S5	RCP8.5	c5	channel2	EN01	2657.61	21260.9	9.96462
S5	RCP8.5	c9	channel2	EN01	2271.19	13627.1	9.51982
S6	RCP8.5	c1	channel2	EN01	568.459	4547.67	8.42237
S6	RCP8.5	c11	channel2	EN01	982.007	9820.07	9.19218
S6	RCP8.5	c3	channel2	EN01	1304.24	9781.77	9.18828
S6	RCP8.5	c9	channel2	EN01	1015.79	10157.9	9.22601
S7	RCP8.5	c1	channel2	EN01	1909.17	13637	9.52054
S7	RCP8.5	c11	channel2	EN01	2249.07	17992.5	9.79771
S7	RCP8.5	c13	channel2	EN01	2871.7	28717	10.2652
S7	RCP8.5	c3	channel2	EN01	2235.45	9580.51	9.16749
S6	RCP8.5	c11	channel2	HU2	508.977	5089.77	8.53499
S6	RCP8.5	c13	channel2	HU2	349.488	3058.02	8.02552
S6	RCP8.5	c3	channel2	HU2	314.538	3145.38	8.05369
S6	RCP8.5	c5	channel2	HU2	509.492	3821.19	8.24832
S7	RCP8.5	c1	channel2	HU2	252.44	1767.08	7.47708
S7	RCP8.5	c11	channel2	HU2	266.202	2662.02	7.88684
S7	RCP8.5	c5	channel2	HU2	1464.09	13176.8	9.48621
S7	RCP8.5	c9	channel2	HU2	163.213	1468.92	7.29228
S4	RCP8.5	c3	channel2	PT1	917.768	7138.19	8.87321
S4	RCP8.5	c5	channel2	PT1	917.768	8030.47	8.991
S4	RCP8.5	c9	channel2	PT1	876.947	7015.57	8.85589
S5	RCP8.5	c1	channel2	PT1	2046.06	6820.2	8.82764
S5	RCP8.5	c11	channel2	PT1	1677.26	12579.5	9.43982
S5	RCP8.5	c13	channel2	PT1	2868.83	28688.3	10.2642
S5	RCP8.5	c3	channel2	PT1	1633.94	9803.62	9.19051
S4	RCP8.5	c1	channel2	TT01	1172.55	10422.6	9.25174
S4	RCP8.5	c13	channel2	TT01	512.373	5123.73	8.54164
S4	RCP8.5	c3	channel2	TT01	478.591	3350.13	8.11676
S4	RCP8.5	c9	channel2	TT01	832.607	8326.07	9.02715
S5	RCP8.5	c1	channel2	TT01	2325.93	18607.4	9.83132
S5	RCP8.5	c13	channel2	TT01	2423.08	19384.6	9.87224
S5	RCP8.5	c5	channel2	TT01	2490.67	22416	10.0175
S5	RCP8.5	c9	channel2	TT01	2697.47	23977.6	10.0849
S6	RCP8.5	c1	channel2	xDE6	625.317	6253.17	8.74084
S6	RCP8.5	c13	channel2	xDE6	944.413	9444.13	9.15315
S6	RCP8.5	c5	channel2	xDE6	1000.05	10000.5	9.2104
S6	RCP8.5	c9	channel2	xDE6	524.693	5246.93	8.5654
S7	RCP8.5	c13	channel2	xDE6	2168.56	19517.1	9.87905
S7	RCP8.5	c3	channel2	xDE6	3354.05	23478.4	10.0638
S7	RCP8.5	c5	channel2	xDE6	2816	28160	10.2457
S7	RCP8.5	c9	channel2	xDE6	2257.64	22576.4	10.0247

[truncated: 5 more sheets: 3A. EN01 survival, 3B. EN01 mobility, 3C. EN01_infectivity, 3D. EN01_progeny-host, 3E. En01_Total progeny]
